# Supplementary material for: Metagenomics Provides a Deeper Assessment of the Diversity of Bacterial Communities in Polar Soils Than Metabarcoding
Source: Genes (Basel). 2023 Mar 28;14(4):812. doi: 10.3390/genes14040812 (PMC10138292; doi:10.3390/genes14040812)
Supplement: Supplementary file 1 [file genes-14-00812-s001.zip]

Archive with 1 entries (1 files):
- genes-2181817-supplementary.xlsx
