# Supplementary material for: Metagenomics Provides a Deeper Assessment of the Diversity of Bacterial Communities in Polar Soils Than Metabarcoding
Source: Genes (Basel). 2023 Mar 28;14(4):812. doi: 10.3390/genes14040812 (PMC10138292; doi:10.3390/genes14040812)
Supplement: Supplementary file 1 [file genes-14-00812-s001.zip › genes-2181817-supplementary.xlsx]

## Sheet: Taxonomic classification comp.
	Metagenomics		Metabarcoding
	Replicate 1	Replicate 2	Replicate 1	Replicate 2	Replicate 3	Replicate 4	Average of metabarcoding replicates
	Number of Reads analysed
Amu14	57913943	53339860	36755	43007	44858	47347	42991.8
Pad2	66262880	119927280	78058	162171	62631	64341	91800.2
S1b	55801495	87006276	59440	80523	n/a	n/a	69981.5
S11a	52832284	49364861	110258	68786	n/a	n/a	89522
Lang_37	n/a	55939956	30010	18226	9011	14402	17912.2
NA3_R2	n/a	50563426	51203	63849	n/a	n/a	57526
Amu8	n/a	53816893	22054	26072	31503	23859	25872
S3c	n/a	49608365	30460	53264	n/a	n/a	41862
S7c	n/a	82538322	41681	37020	n/a	n/a	39350.5
S8	n/a	53113526	57952	24234	n/a	n/a	41093
Skar18	n/a	58477215	22505	19207	14485	9020	16304.2
Syo6	n/a	53844188	20800	26370	23432	33560	26040.5
	Percentage of Reads classified (%)												Metagenomics	Metabarcoding
Amu14	23.49	25.32	89.51	90.48	95.28	95.29	92.64
Pad2	16.5	18.72	93.47	89.35	96.51	89.31	92.16
S1b	19.79	20.33	73.59	88.74	n/a	n/a	81.165
S11a	16.62	18.44	97.25	97.14	n/a	n/a	97.195
Lang_37	n/a	32.18	92.38	94.73	94.07	95.46	94.16
NA3_R2	n/a	21.18	91.14	92.88	n/a	n/a	92.01
Amu8	n/a	20.61	96.27	96.87	97.92	95.46	96.63
S3c	n/a	17.69	91.93	77.48	n/a	n/a	84.705
S7c	n/a	24.42	91.47	85.99	n/a	n/a	88.73
S8	n/a	24.72	95.7	37.06	n/a	n/a	66.38
Skar18	n/a	26.59	83.33	97.39	95.47	97.46	93.4125
Syo6	n/a	23.8	86.88	93.38	77.77	90.04	87.0175
	Shannon-index (H)
Amu14	6.053	6.246	2.364	1.985	1.764	2.542	2.16375
Pad2	5.768	6.146	1.657	3.129	1.549	1.545	1.97
S1b	5.193	5.547	2.654	2.916	n/a	n/a	2.785
S11a	5.735	5.674	2.543	2.508	n/a	n/a	2.5255
Lang_37	n/a	2.55	2.622	2.605	1.953	1.923	2.27575
NA3_R2	n/a	6.28	2.87	2.99	n/a	n/a	2.93
Amu8	n/a	6.12	3.119	2.849	3.116	3.173	3.06425
S3c	n/a	5.51	2.34	1.87	n/a	n/a	2.105
S7c	n/a	5.87	1.69	2,44	n/a	n/a	1.69
S8	n/a	6.49	2.92	2.21	n/a	n/a	2.565
Skar18	n/a	4.69	2.7	2.03	2.72	2.5	2.4875
Syo6	n/a	3.84	2.01	1.68	1.98	1.65	1.83
	Simpson Index (1-D)
Amu14	0.991	0.993	0.7879	0.6677	0.692	0.834	0.7454
Pad2	0.986	0.988	0.61	0.9362	0.635	0.5887	0.692475
S1b	0.965	0.9746	0.7963	0.8716	n/a	n/a	0.83395
S11a	0.982	0.982	0.787	0.824	n/a	n/a	0.8055
Lang_37	n/a	0.7	0.84	0.87	0.71	0.71	0.7825
NA3_R2	n/a	0.99	0.86	0.9	n/a	n/a	0.88
Amu8	n/a	0.99	0.9211	0.8869	0.9066	0.9176	0.90805
S3c	n/a	0.97	0.83	0.76	n/a	n/a	0.795
S7c	n/a	0.99	0.56	0.85	n/a	n/a	0.705
S8	n/a	1	0.89	0.82	n/a	n/a	0.855
Skar18	n/a	0.95	0.89	0.748	0.89	0.85	0.8445
Syo6	n/a	0.85	0.7	0.59	0.71	0.062	0.5155
	Percentage of classified reads: Phylum (%)
Amu14	99.915	99.882	73.813	67.562	79.335	51.39
Pad2	99.939	99.947	57.377	75.176	61.921	58
S1b	99.949	79.095	50.17	52.412	n/a	n/a
S11a	99.94	72.885	60.195	57.237	n/a	n/a
Lang_37	n/a	88.16	85.51	82.29	87.16	88.9
NA3_R2	n/a	77.1	70.16	66.7	n/a	n/a
Amu8	n/a	78.95	54.82	60.29	59.57	55.94
S3c	n/a	69.89	56.71	68.01	n/a	n/a
S7c	n/a	73.63	56.04	66.89	n/a	n/a
S8	n/a	74.47	70.48	67.86	n/a	n/a
Skar18	n/a	81.23	81.16	67.5	83.6	77.31
Syo6	n/a	82.67	79.6	78.12	72.3	73.07
	Percentage of classified reads: Class (%)
Amu14	76.458	88.784	29.684	27.089	36.954	24.787
Pad2	57.152	77.244	18.177	63.984	16.465	20.367
S1b	62.506	64.879	24.46	30.933	n/a	n/a
S11a	59.928	59.707	25.81	23.08	n/a	n/a
Lang_37	n/a	32.63	23.98	22.21	16.67	20.01
NA3_R2	n/a	60.76	36.97	35.07	n/a	n/a
Amu8	n/a	67.49	11.29	13.85	13.84	15.31
S3c	n/a	53.12	25.7	38.52	n/a	n/a
S7c	n/a	62.7	26.98	34.43	n/a	n/a
S8	n/a	60.57	39.62	53.07	n/a	n/a
Skar18	n/a	56.64	25.38	17.17	27.43	19.54
Syo6	n/a	41.35	13.93	14.61	16.7	13.7
	Percentage of classified reads: Order (%)
Amu14	57.088	78.397	57.893	51.105	64.935	32.133
Pad2	35.758	37.179	38.451	52.871	40.089	36.524
S1b	39.464	42.204	29.569	27.902	n/a	n/a
S11a	35.379	35.358	34.571	24.562	n/a	n/a
Lang_37	n/a	73.47	77.64	74.09	77.37	80.08
NA3_R2	n/a	40.84	47.38	43.94	n/a	n/a
Amu8	n/a	43.69	12.83	19.01	17.01	17.99
S3c	n/a	28.91	20.12	22.93	n/a	n/a
S7c	n/a	29.57	26.41	34.43	n/a	n/a
S8	n/a	37.13	47.27	41.8	n/a	n/a
Skar18	n/a	49.5	67.03	54.45	65.48	66.41
Syo6	n/a	58.98	68.45	66.55	61.01	61.93
	Percentage of classified reads: Family (%)
Amu14	46.403	59.044	33.795	29.045	38.245	22.248
Pad2	27.212	29.006	24.66	49.166	23.873	26.548
S1b	31.784	34.481	20.207	22.448	n/a	n/a
S11a	26.835	27.169	22.931	19.981	n/a	n/a
Lang_37	n/a	50.25	26.12	24.46	24.5	30.49
NA3_R2	n/a	29.51	37.23	36.13	n/a	n/a
Amu8	n/a	35.41	8.61	14.26	11.64	12.7
S3c	n/a	20.87	16.64	15.39	n/a	n/a
S7c	n/a	22.56	22.4	22.96	n/a	n/a
S8	n/a	27.21	37.19	35.43	n/a	n/a
Skar18	n/a	38.72	47.39	44.53	44.16	52.29
Syo6	n/a	43.16	31.1	33.39	30.42	35.45
	Percentage of classified reads: Genus (%)
Amu14	33.078	48.618	27.55	22.712	28.652	16.34
Pad2	21.939	23.504	20.884	36.363	20.537	23.379
S1b	26.377	28.923	16.796	18.639	n/a	n/a
S11a	21.3	21.746	18.766	15.987	n/a	n/a
Lang_37	n/a	44.17	21.15	19.41	21.15	26.92
NA3_R2	n/a	21.44	31.67	27.31	n/a	n/a
Amu8	n/a	27.92	5.5	8.5	7.27	8.04
S3c	n/a	15-82	11.67	13.64	n/a	n/a
S7c	n/a	17.28	17.46	18.03	n/a	n/a
S8	n/a	18.95	29.7	32.24	n/a	n/a
Skar18	n/a	31.07	40.25	38.52	37.87	44.61
Syo6	n/a	36.38	26.24	29.09	26.24	31.03
	Percentage of classified reads: Species (%)
Amu14	15.539	17.141	17.73	14.147	16.772	11.46
Pad2	11.333	12.874	16.722	14.885	15.522	18.833
S1b	14.3	16.281	9.186	9.804	n/a	n/a
S11a	11.011	11.659	9.111	8.297	n/a	n/a
Lang_37	n/a	33.9	11.18	11.37	14.37	17.88
NA3_R2	n/a	11.28	18.89	18.95	n/a	n/a
Amu8	n/a	14.89	3.37	5.25	3.91	4.51
S3c	n/a	8.19	7.32	7.06	n/a	n/a
S7c	n/a	7.74	10..98	10.27	n/a	n/a
S8	n/a	8.74	20.39	16.35	n/a	n/a
Skar18	n/a	16.75	18.65	.16.11	19.77	21.95
Syo6	n/a	24	18.52	21.14	19.33	23.83
